# Supplementary material for: Multi-function screening of probiotics to improve oral health and evaluating their efficacy in a rat periodontitis model
Source: Front Cell Infect Microbiol. 2023 Nov 7;13:1261189. doi: 10.3389/fcimb.2023.1261189 (PMC10660970; doi:10.3389/fcimb.2023.1261189)
Supplement: Supplementary file 2 [file Table_1.xlsx]

## Sheet: Supplementary Table S1
Supplementary Table S1 Oral probiotics and culture conditions
NO.	Strains	Medium	Culture conditions	Temperature
1	Bifidobacterium longum ZK-10	MRS	anaerobic environment (80%N2, 10%H2, 10%CO2)	37℃
2	Bifidobacterium animalis ZK-13	MRS	anaerobic environment (80%N2, 10%H2, 10%CO2)	37℃
3	Lactobacillus plantarum ZK-15	MRS	anaerobic environment (80%N2, 10%H2, 10%CO2)	37℃
4	Lactobacillus acidophilus ZK-16	MRS	anaerobic environment (80%N2, 10%H2, 10%CO2)	37℃
5	Lactobacillus paracasei ZK-22	MRS	anaerobic environment (80%N2, 10%H2, 10%CO2)	37℃
6	Bifidobacterium animalis ZK-26	MRS	anaerobic environment (80%N2, 10%H2, 10%CO2)	37℃
7	Lactobacillus plantarum ZK-27	MRS	anaerobic environment (80%N2, 10%H2, 10%CO2)	37℃
8	Lactobacillus salivarius ZK-33	MRS	anaerobic environment (80%N2, 10%H2, 10%CO2)	37℃
9	Lactobacillus paracasei ZK-35	MRS	anaerobic environment (80%N2, 10%H2, 10%CO2)	37℃
10	Streptococcus salivarius ZK-37	TSB	aerobic	37℃
11	Bifidobacterium longum ZK-42	MRS	anaerobic environment (80%N2, 10%H2, 10%CO2)	37℃
12	Bifidobacterium longum ZK-46	MRS	anaerobic environment (80%N2, 10%H2, 10%CO2)	37℃
13	Bifidobacterium longum ZK-52	MRS	anaerobic environment (80%N2, 10%H2, 10%CO2)	37℃
14	Bifidobacterium longum ZK-53	MRS	anaerobic environment (80%N2, 10%H2, 10%CO2)	37℃
15	Lactobacillus salivarius ZK-64	MRS	anaerobic environment (80%N2, 10%H2, 10%CO2)	37℃
16	Bifidobacterium longum ZK-65	MRS	anaerobic environment (80%N2, 10%H2, 10%CO2)	37℃
17	Lactobacillus plantarum ZK-69	MRS	anaerobic environment (80%N2, 10%H2, 10%CO2)	37℃
18	Streptococcus salivarius ZK-71	TSB	aerobic	37℃
19	Lactobacillus paracasei ZK-75	MRS	anaerobic environment (80%N2, 10%H2, 10%CO2)	37℃
20	Bifidobacterium animalis ZK-77	MRS	anaerobic environment (80%N2, 10%H2, 10%CO2)	37℃
21	Bifidobacterium longum ZK-79	MRS	anaerobic environment (80%N2, 10%H2, 10%CO2)	37℃
22	Lactobacillus salivarius ZK-88	MRS	anaerobic environment (80%N2, 10%H2, 10%CO2)	37℃
23	Lactobacillus acidophilus ZK-89	MRS	anaerobic environment (80%N2, 10%H2, 10%CO2)	37℃
24	Lactobacillus fermentans ZK-95	MRS	anaerobic environment (80%N2, 10%H2, 10%CO2)	37℃
25	Bifidobacterium adolescentis ZK-96	MRS	anaerobic environment (80%N2, 10%H2, 10%CO2)	37℃
26	Lactobacillus salivarius ZK-101	MRS	anaerobic environment (80%N2, 10%H2, 10%CO2)	37℃
27	Streptococcus salivarius ZK-102	TSB	aerobic	37℃
28	Bifidobacterium lactis ZK-103	MRS	anaerobic environment (80%N2, 10%H2, 10%CO2)	37℃
29	Bifidobacterium longum ZK-104	MRS	anaerobic environment (80%N2, 10%H2, 10%CO2)	37℃
30	Lactobacillus plantarum ZK-105	MRS	anaerobic environment (80%N2, 10%H2, 10%CO2)	37℃
31	Lactobacillus rhamnosus ZK-109	MRS	anaerobic environment (80%N2, 10%H2, 10%CO2)	37℃
32	Bifidobacterium longum ZK-112	MRS	anaerobic environment (80%N2, 10%H2, 10%CO2)	37℃
33	Bifidobacterium longum ZK-118	MRS	anaerobic environment (80%N2, 10%H2, 10%CO2)	37℃
34	Lactobacillus rhamnosus ZK-122	MRS	anaerobic environment (80%N2, 10%H2, 10%CO2)	37℃
35	Lactobacillus paracasei ZK-124	MRS	anaerobic environment (80%N2, 10%H2, 10%CO2)	37℃
36	Lactobacillus salivarius ZK-125	MRS	anaerobic environment (80%N2, 10%H2, 10%CO2)	37℃
37	Lactobacillus reuteri ZK-126	MRS	anaerobic environment (80%N2, 10%H2, 10%CO2)	37℃
38	Streptococcus lactis ZK-128	TSB	aerobic	37℃
39	Bifidobacterium longum ZK-129	MRS	anaerobic environment (80%N2, 10%H2, 10%CO2)	37℃
40	Bifidobacterium longum ZK-131	MRS	anaerobic environment (80%N2, 10%H2, 10%CO2)	37℃
41	Lactobacillus casei ZK-132	MRS	anaerobic environment (80%N2, 10%H2, 10%CO2)	37℃
42	Bifidobacterium animalis ZK-140	MRS	anaerobic environment (80%N2, 10%H2, 10%CO2)	37℃
43	Bifidobacterium longum ZK-141	MRS	anaerobic environment (80%N2, 10%H2, 10%CO2)	37℃
44	Lactobacillus plantarum ZK-142	MRS	anaerobic environment (80%N2, 10%H2, 10%CO2)	37℃
45	Lactococcus lactis ZK-143	MRS	anaerobic environment (80%N2, 10%H2, 10%CO2)	37℃
46	Bifidobacterium longum ZK-144	MRS	anaerobic environment (80%N2, 10%H2, 10%CO2)	37℃
47	Lactobacillus plantarum ZK-145	MRS	anaerobic environment (80%N2, 10%H2, 10%CO2)	37℃
48	Bifidobacterium longum ZK-149	MRS	anaerobic environment (80%N2, 10%H2, 10%CO2)	37℃
