# Supplementary material for: Multi-function screening of probiotics to improve oral health and evaluating their efficacy in a rat periodontitis model
Source: Front Cell Infect Microbiol. 2023 Nov 7;13:1261189. doi: 10.3389/fcimb.2023.1261189 (PMC10660970; doi:10.3389/fcimb.2023.1261189)
Supplement: Supplementary file 3 [file Table_2.xlsx]

## Sheet: Supplementary Table S2
Supplementary Table S2-1 Hydrogen peroxide (H2O2) production					Supplementary Table S2-2 Co-aggregation rate																	Supplementary Table S2-3 Antibacterial activity																				Supplementary Table S2-4 Inhibition of biofilm formation
NO.	Strains	H2O2			NO.	Strains		Amix (OD600nm)				Inhibition ratio (%)				Scoring						NO.	Strains	The inhibition zone diameters (mm)								Scoring										NO.	Strains		OD570nm				Inhibition ratio (%)
		(umol/104 cell)	scoring				AProbiotics (OD600nm)	Prevotella copri	Porphyromonas gingivalis	Streptococcus mutans	Fusobacterium nucleatum	Prevotella copri	Porphyromonas gingivalis	Streptococcus mutans	Fusobacterium nucleatum	Prevotella copri	Porphyromonas gingivalis	Streptococcus mutans	Fusobacterium nucleatum	sum				Escherichia coli	Staphylococcus aureus	Pseudomonas aeruginosa	Candida albicans	Fusobacterium nucleatum	Porphyromonas gingivalis	Prevotella copri	Streptococcus mutans	Escherichia coli	Staphylococcus aureus	Pseudomonas aeruginosa	Candida albicans	Fusobacterium nucleatum	Porphyromonas gingivalis	Prevotella copri	Streptococcus mutans	sum				Prevotella copri	Porphyromonas gingivalis	Streptococcus mutans	Fusobacterium nucleatum	Prevotella copri	Porphyromonas gingivalis
1	Bifidobacterium longum ZK-10	0.000321429	1		1	Bifidobacterium longum ZK-10	1.076	1.1195	1.3553	1.7028	1.3998	0.00665399	0	0	0	1	0	0	0	1		1	Bifidobacterium longum ZK-10	9	12	9	9	24	30	9	9	0	1	0	0	3	4	0	0	8		1	Bifidobacterium longum ZK-10	0.63745	0.5043	1.7795	0.6553	0.659291	0.420611
2	Bifidobacterium animalis ZK-13	7.14286e-05	1		2	Bifidobacterium animalis ZK-13	1.093	1.125	1.5249	1.6341	1.1745	0.00922819	0	0	0.0774315	1	0	0	4	5		2	Bifidobacterium animalis ZK-13	14	18	9	9	22	30	9	20	1	2	0	0	3	4	0	2	12		2	Bifidobacterium animalis ZK-13	3.56845	0.443	1.26795	0.59255	-0.907293	0.491039
3	Lactobacillus plantarum ZK-15	0.000142857	1		3	Lactobacillus plantarum ZK-15	0.955	1.0235	1.3552	1.4794	1.34	0.0402961	0	0.00383409	0	3	0	1	0	4		3	Lactobacillus plantarum ZK-15	18	23	9	9	22	25	9	20	2	3	0	0	3	3	0	2	13		3	Lactobacillus plantarum ZK-15	3.57065	0.4006	1.59995	0.5505	-0.908469	0.539752
4	Lactobacillus acidophilus ZK-16	0.000107143	1		4	Lactobacillus acidophilus ZK-16	1.188	1.17	1.1302	1.8062	1.4636	0.0110084	0.0323152	0	0	1	2	0	0	3		4	Lactobacillus acidophilus ZK-16	16	21	9	9	20	30	9	20	2	3	0	0	2	4	0	2	13		4	Lactobacillus acidophilus ZK-16	3.59995	0.88565	2.32915	0.60985	-0.924129	-0.0175207
5	Lactobacillus paracasei ZK-22	4.4e-05	1		5	Lactobacillus paracasei ZK-22	1.068	1.0741	1.0956	1.4229	1.4781	0.043535	0.0218164	0	0	3	2	0	0	5		5	Lactobacillus paracasei ZK-22	10	10	9	9	9	10	9	9	1	1	0	0	0	1	0	0	3		5	Lactobacillus paracasei ZK-22	2.34857	0.78918	1.84165	0.57031	-0.255282	0.0933134
6	Bifidobacterium animalis ZK-26	3.15e-05	1		6	Bifidobacterium animalis ZK-26	1.129	1.1163	1.1247	1.757	1.6312	0.0322229	0.0144518	0	0	2	1	0	0	3		6	Bifidobacterium animalis ZK-26	14	17	9	9	9	13	9	14	1	2	0	0	0	1	0	1	5		6	Bifidobacterium animalis ZK-26	1.64677	0.48294	2.0135	0.47974	0.119821	0.445152
7	Lactobacillus plantarum ZK-27	2.4e-05	1		7	Lactobacillus plantarum ZK-27	1.011	1.0709	1.0972	1.4991	1.2195	0.0215686	0.0189976	0	0	2	1	0	0	3		7	Lactobacillus plantarum ZK-27	11	13	12	10	10	10	9	9	1	1	1	1	1	1	0	0	6		7	Lactobacillus plantarum ZK-27	3.36568	0.65821	1.50192	0.53227	-0.798915	0.243784
8	Lactobacillus salivarius ZK-33	3.57143e-05	1		8	Lactobacillus salivarius ZK-33	0.951	1.2463	1.474	1.8499	1.4915	0	0	0	0	0	0	0	0	0		8	Lactobacillus salivarius ZK-33	18	19	22	9	22	34	9	9	2	2	3	0	3	5	0	0	15		8	Lactobacillus salivarius ZK-33	3.61325	0.5084	1.13045	0.69835	-0.931238	0.415901
9	Lactobacillus paracasei ZK-35	3.4e-05	1		9	Lactobacillus paracasei ZK-35	1.075	1.0782	1.1106	1.6587	1.3399	0.0429119	0.0102262	0	0	3	1	0	0	4		9	Lactobacillus paracasei ZK-35	11	20	10	10	10	12	9	14	1	2	1	1	1	1	0	1	8		9	Lactobacillus paracasei ZK-35	1.36478	0.48214	0.9944	0.68087	0.270542	0.446071
10	Streptococcus salivarius ZK-37	7.25e-05	1		10	Streptococcus salivarius ZK-37	1.033	1.2163	1.5603	1.6674	1.4606	0	0	0	0	0	0	0	0	0		10	Streptococcus salivarius ZK-37	16	15	9	9	16	17	9	15	2	2	0	0	2	2	0	2	10		10	Streptococcus salivarius ZK-37	0.95017	0.72733	1.92809	0.57194	0.492146	0.164373
11	Bifidobacterium longum ZK-42	1.85e-05	1		11	Bifidobacterium longum ZK-42	0.902	1.0207	1.0665	1.6637	1.5358	0.0185731	0.0245278	0	0	1	2	0	0	3		11	Bifidobacterium longum ZK-42	9	9	9	9	9	9	9	12	0	0	0	0	0	0	0	1	1		11	Bifidobacterium longum ZK-42	3.36007	0.53337	1.96618	0.50419	-0.795917	0.387213
12	Bifidobacterium longum ZK-46	3.2e-05	1		12	Bifidobacterium longum ZK-46	1.091	1.1132	1.3881	1.8337	1.4894	0.0187794	0	0	0	1	0	0	0	1		12	Bifidobacterium longum ZK-46	9	9	9	9	9	24	9	14	0	0	0	0	0	3	0	1	4		12	Bifidobacterium longum ZK-46	1.78612	0.42413	2.486	0.66637	0.0453406	0.512718
13	Bifidobacterium longum ZK-52	2.1e-05	1		13	Bifidobacterium longum ZK-52	0.936	1.0435	1.3726	1.8097	1.4321	0.0127445	0	0	0	1	0	0	0	1		13	Bifidobacterium longum ZK-52	9	15	9	9	10	25	9	12	0	2	0	0	1	3	0	1	7		13	Bifidobacterium longum ZK-52	1.03397	0.44084	1.97212	0.64778	0.447356	0.49352
14	Bifidobacterium longum ZK-53	2.7e-05	1		14	Bifidobacterium longum ZK-53	1.089	1.1021	1.1017	1.6252	1.2913	0.0277368	0.0284806	0	0	2	2	0	0	4		14	Bifidobacterium longum ZK-53	9	10	9	9	9	9	9	9	0	1	0	0	0	0	0	0	1		14	Bifidobacterium longum ZK-53	2.63588	0.73947	2.34735	0.63539	-0.408846	0.150425
15	Lactobacillus salivarius ZK-64	7.14286e-05	1		15	Lactobacillus salivarius ZK-64	0.913	1.0109	1.4873	1.7054	1.5686	0.0330766	0	0	0	2	0	0	0	2		15	Lactobacillus salivarius ZK-64	15	9	9	9	9	13	16	19	2	0	0	0	0	1	2	2	7		15	Lactobacillus salivarius ZK-64	3.60005	0.5254	1.38475	0.5476	-0.924183	0.396369
16	Bifidobacterium longum ZK-65	5.3e-05	1		16	Bifidobacterium longum ZK-65	1.133	1.1026	1.1154	1.7724	1.4384	0.0457414	0.0166637	0	0	3	1	0	0	4		16	Bifidobacterium longum ZK-65	9	9	12	19	9	28	9	10	0	0	1	2	0	4	0	1	8		16	Bifidobacterium longum ZK-65	2.26185	0.6902	1.88215	0.66263	-0.208931	0.207031
17	Lactobacillus plantarum ZK-69	3.5e-05	1		17	Lactobacillus plantarum ZK-69	1.124	1.136	1.535	1.5583	1.6041	0.01301	0	0.0105941	0	1	0	1	0	2		17	Lactobacillus plantarum ZK-69	10	12	13	10	12	17	9	11	1	1	1	1	1	2	0	1	8		17	Lactobacillus plantarum ZK-69	3.01387	0.39513	2.5992	0.67988	-0.610877	0.546036
18	Streptococcus salivarius ZK-71	3.7e-05	1		18	Streptococcus salivarius ZK-71	0.998	1.067	1.0889	1.8515	1.5993	0.019281	0.0246971	0	0	1	2	0	0	3		18	Streptococcus salivarius ZK-71	10	14	10	10	10	10	9	10	1	1	1	1	1	1	0	1	7		18	Streptococcus salivarius ZK-71	1.84478	0.60375	2.54615	0.45168	0.0139875	0.306353
19	Lactobacillus paracasei ZK-75	3.12e-05	1		19	Lactobacillus paracasei ZK-75	0.936	1.0326	1.0847	1.6113	1.5569	0.023083	0.0133259	0	0	2	1	0	0	3		19	Lactobacillus paracasei ZK-75	12	12	9	9	9	9	9	15	1	1	0	0	0	0	0	2	4		19	Lactobacillus paracasei ZK-75	2.86728	0.4814	2.14227	0.6307	-0.532526	0.446921
20	Bifidobacterium animalis ZK-77	0.008	5		20	Bifidobacterium animalis ZK-77	1.312	1.206	1.4001	1.4833	1.2086	0.0313253	0	0.0160574	0	2	0	1	0	3		20	Bifidobacterium animalis ZK-77	18	23	22	20	22	24	15	22	2	3	3	2	3	3	2	3	21		20	Bifidobacterium animalis ZK-77	3.506	0.61845	0.8926	0.4074	-0.873914	0.289465
21	Bifidobacterium longum ZK-79	2.2e-05	1		21	Bifidobacterium longum ZK-79	1.11	1.1019	1.121	1.5005	1.4032	0.0368087	0.0114221	0	0	2	1	0	0	3		21	Bifidobacterium longum ZK-79	17	24	17	22	19	18	9	10	2	3	2	3	2	2	0	1	15		21	Bifidobacterium longum ZK-79	2.61634	0.36974	1.99935	0.54399	-0.398402	0.575207
22	Lactobacillus salivarius ZK-88	3.57143e-05	1		22	Lactobacillus salivarius ZK-88	0.99	1.0052	1.0044	1.3988	1.2293	0.0726552	0.0748119	0	0	4	4	0	0	8		22	Lactobacillus salivarius ZK-88	17	23	9	9	24	40	16	20	2	3	0	0	3	5	2	2	17		22	Lactobacillus salivarius ZK-88	3.55055	0.4823	0.82195	0.42925	-0.897726	0.445887
23	Lactobacillus acidophilus ZK-89	3.175e-05	1		23	Lactobacillus acidophilus ZK-89	1.033	1.0804	1.0991	1.6893	1.4297	0.0227218	0.0214418	0	0	2	2	0	0	4		23	Lactobacillus acidophilus ZK-89	17	16	9	15	18	19	9	14	2	2	0	2	2	2	0	1	11		23	Lactobacillus acidophilus ZK-89	2.65372	0.45828	1.95605	0.65805	-0.418381	0.473483
24	Lactobacillus fermentans ZK-95	2.1e-05	1		24	Lactobacillus fermentans ZK-95	1.088	1.077	1.101	1.6372	1.6328	0.0494702	0.0182547	0	0	3	1	0	0	4		24	Lactobacillus fermentans ZK-95	10	10	9	9	12	9	9	10	1	1	0	0	1	0	0	1	4		24	Lactobacillus fermentans ZK-95	3.15216	0.57672	1.43202	0.50605	-0.684791	0.337408
25	Bifidobacterium adolescentis ZK-96	2.6e-05	1		25	Bifidobacterium adolescentis ZK-96	1.059	1.5314	1.3335	1.7039	1.5215	0	0.0112636	0	0	0	1	0	0	1		25	Bifidobacterium adolescentis ZK-96	9	13	9	9	15	10	9	13	0	1	0	0	2	1	0	1	5		25	Bifidobacterium adolescentis ZK-96	3.0374	0.74825	2.19461	0.5683	-0.623453	0.140338
26	Lactobacillus salivarius ZK-101	2.1e-05	1		26	Lactobacillus salivarius ZK-101	1.086	1.1144	1.1113	1.5262	1.6035	0.0155721	0.0253446	0	0	1	2	0	0	3		26	Lactobacillus salivarius ZK-101	10	18	9	9	10	10	9	10	1	2	0	0	1	1	0	1	6		26	Lactobacillus salivarius ZK-101	0.78289	0.41671	1.99848	0.68147	0.581555	0.521243
27	Streptococcus salivarius ZK-102	0.000107143	1		27	Streptococcus salivarius ZK-102	1.063	1.1494	1.2025	1.7119	1.1901	0	0	0	0.0928899	0	0	0	5	5		27	Streptococcus salivarius ZK-102	14	18	9	18	20	34	14	20	1	2	0	2	2	5	1	2	15		27	Streptococcus salivarius ZK-102	3.5095	0.3334	1.28715	0.40525	-0.875785	0.616958
28	Bifidobacterium lactis ZK-103	2.1e-05	1		28	Bifidobacterium lactis ZK-103	0.939	1.0153	1.0641	1.6287	1.4723	0.0408197	0.0243186	0	0	3	2	0	0	5		28	Bifidobacterium lactis ZK-103	10	10	9	9	9	9	9	9	1	1	0	0	0	0	0	0	2		28	Bifidobacterium lactis ZK-103	2.46971	0.48986	0.90783	0.58505	-0.32003	0.437201
29	Bifidobacterium longum ZK-104	9.2e-05	1		29	Bifidobacterium longum ZK-104	1.034	1.5466	1.3299	1.635	1.5209	0	0.0194383	0	0	0	1	0	0	1		29	Bifidobacterium longum ZK-104	9	9	9	9	9	14	9	13	0	0	0	0	0	1	0	1	2		29	Bifidobacterium longum ZK-104	1.69875	0.68049	1.08964	0.49507	0.0920388	0.218187
30	Lactobacillus plantarum ZK-105	0.000107143	1		30	Lactobacillus plantarum ZK-105	0.936	1.0035	1.5138	1.6228	1.2677	0.050627	0	0	0	3	0	0	0	3		30	Lactobacillus plantarum ZK-105	18	23	9	9	21	30	15	20	2	3	0	0	3	4	2	2	16		30	Lactobacillus plantarum ZK-105	2.487	0.44365	1.58675	0.66075	-0.329271	0.490292
31	Lactobacillus rhamnosus ZK-109	1.78e-05	1		31	Lactobacillus rhamnosus ZK-109	1.106	1.1097	1.1157	1.7629	1.4269	0.028318	0.0194108	0	0	2	1	0	0	3		31	Lactobacillus rhamnosus ZK-109	11	16	10	12	10	10	9	13	1	2	1	1	1	1	0	1	8		31	Lactobacillus rhamnosus ZK-109	1.41453	0.5391	2.09539	0.50004	0.243951	0.38063
32	Bifidobacterium longum ZK-112	6.4e-05	1		32	Bifidobacterium longum ZK-112	1.176	1.1485	1.144	1.7784	1.6327	0.0241907	0.0114707	0	0	2	1	0	0	3		32	Bifidobacterium longum ZK-112	9	10	9	15	10	21	9	9	0	1	0	2	1	3	0	0	7		32	Bifidobacterium longum ZK-112	2.22536	0.53933	1.51923	0.57914	-0.189428	0.380365
33	Bifidobacterium longum ZK-118	2.4e-05	1		33	Bifidobacterium longum ZK-118	1.196	1.218	1.2411	1.7587	1.5011	0	0	0	0	0	0	0	0	0		33	Bifidobacterium longum ZK-118	12	10	9	12	16	20	9	9	1	1	0	1	2	2	0	0	7		33	Bifidobacterium longum ZK-118	1.94013	0.53542	1.99332	0.4765	-0.0369759	0.384858
34	Lactobacillus rhamnosus ZK-122	3.25e-05	1		34	Lactobacillus rhamnosus ZK-122	1.077	1.5985	1.3578	1.6661	1.4348	0	0.0176605	0	0	0	1	0	0	1		34	Lactobacillus rhamnosus ZK-122	13	13	9	9	16	15	9	14	1	1	0	0	2	2	0	1	7		34	Lactobacillus rhamnosus ZK-122	1.39226	0.7373	1.58689	0.51668	0.255854	0.152918
35	Lactobacillus paracasei ZK-124	4.2e-05	1		35	Lactobacillus paracasei ZK-124	0.98	1.048	1.0761	1.7258	1.3609	0.0287585	0.0279356	0	0	2	2	0	0	4		35	Lactobacillus paracasei ZK-124	10	15	9	9	13	18	9	10	1	2	0	0	1	2	0	1	7		35	Lactobacillus paracasei ZK-124	1.31766	0.59863	1.54102	0.48844	0.295727	0.312236
36	Lactobacillus salivarius ZK-125	3.4e-05	1		36	Lactobacillus salivarius ZK-125	1.178	1.4319	1.2852	1.5714	1.621	0	0.0105605	0	0	0	1	0	0	1		36	Lactobacillus salivarius ZK-125	10	13	9	9	15	15	9	10	1	1	0	0	2	2	0	1	7		36	Lactobacillus salivarius ZK-125	1.33574	0.64029	1.98889	0.47876	0.286063	0.264373
37	Lactobacillus reuteri ZK-126	2.14e-05	1		37	Lactobacillus reuteri ZK-126	1.049	1.1093	1.4977	1.6726	1.5289	0.00377884	0	0	0	1	0	0	0	1		37	Lactobacillus reuteri ZK-126	16	16	9	9	9	16	9	15	2	2	0	0	0	2	0	2	8		37	Lactobacillus reuteri ZK-126	2.30419	0.5618	2.17229	0.64704	-0.231562	0.35455
38	Streptococcus lactis ZK-128	2.21e-05	1		38	Streptococcus lactis ZK-128	0.989	1.2586	1.1849	1.7484	1.6028	0	0.0225745	0	0	0	2	0	0	2		38	Streptococcus lactis ZK-128	12	13	9	13	9	9	9	12	1	1	0	1	0	0	0	1	4		38	Streptococcus lactis ZK-128	3.58757	0.46863	2.54469	0.55584	-0.917512	0.461592
39	Bifidobacterium longum ZK-129	6.5e-05	1		39	Bifidobacterium longum ZK-129	1.169	1.1436	1.1237	1.6143	1.3509	0.0255198	0.0269241	0	0	2	2	0	0	4		39	Bifidobacterium longum ZK-129	9	9	9	9	9	9	9	10	0	0	0	0	0	0	0	1	1		39	Bifidobacterium longum ZK-129	1.10652	0.54229	1.88946	0.54448	0.408579	0.376965
40	Bifidobacterium longum ZK-131	1e-05	0		40	Bifidobacterium longum ZK-131	1.192	1.1699	1.1343	1.8696	1.4602	0.0127344	0.0287966	0	0	1	2	0	0	3		40	Bifidobacterium longum ZK-131	9	9	9	9	9	9	9	10	0	0	0	0	0	0	0	1	1		40	Bifidobacterium longum ZK-131	2.64618	0.53838	2.34552	0.65465	-0.414351	0.381457
41	Lactobacillus casei ZK-132	8.5e-05	1		41	Lactobacillus casei ZK-132	1.038	1.0633	1.0992	1.5968	1.4475	0.040377	0.0138291	0	0	3	1	0	0	4		41	Lactobacillus casei ZK-132	12	10	9	9	16	17	9	13	1	1	0	0	2	2	0	1	7		41	Lactobacillus casei ZK-132	3.16961	0.53492	1.48996	0.68617	-0.694118	0.385432
42	Bifidobacterium animalis ZK-140	7.14286e-05	1		42	Bifidobacterium animalis ZK-140	1.055	1.105	1.5559	1.7113	1.5333	0.0102916	0	0	0	1	0	0	0	1		42	Bifidobacterium animalis ZK-140	15	17	9	9	20	32	9	21	2	2	0	0	2	4	0	3	13		42	Bifidobacterium animalis ZK-140	3.525	0.4259	1.23	0.50395	-0.88407	0.510685
43	Bifidobacterium longum ZK-141	1.61e-05	1		43	Bifidobacterium longum ZK-141	1.055	1.0825	1.0913	1.5479	1.4641	0.03048	0.0292975	0	0	2	2	0	0	4		43	Bifidobacterium longum ZK-141	9	9	14	19	9	24	9	10	0	0	1	2	0	3	0	1	7		43	Bifidobacterium longum ZK-141	2.53141	0.74941	2.35549	0.59781	-0.353008	0.139005
44	Lactobacillus plantarum ZK-142	1.65e-05	1		44	Lactobacillus plantarum ZK-142	1.178	1.3893	1.2636	1.8296	1.4422	0	0.0110245	0	0	0	1	0	0	1		44	Lactobacillus plantarum ZK-142	16	10	9	12	18	17	9	15	2	1	0	1	2	2	0	2	10		44	Lactobacillus plantarum ZK-142	2.82757	0.37849	2.30049	0.5034	-0.511302	0.565154
45	Lactococcus lactis ZK-143	3.5e-05	1		45	Lactococcus lactis ZK-143	1.141	1.3874	1.2634	1.6941	1.637	0	0.01038	0	0	0	1	0	0	1		45	Lactococcus lactis ZK-143	15	10	9	9	15	15	9	10	2	1	0	0	2	2	0	1	8		45	Lactococcus lactis ZK-143	1.41925	0.67766	2.30955	0.59387	0.241428	0.221438
46	Bifidobacterium longum ZK-144	3.7e-05	1		46	Bifidobacterium longum ZK-144	1.164	1.1135	1.1168	1.3492	1.5787	0.0491145	0.0200902	0.012208	0	3	2	1	0	6		46	Bifidobacterium longum ZK-144	9	9	9	9	9	26	9	10	0	0	0	0	0	3	0	1	4		46	Bifidobacterium longum ZK-144	1.77103	0.66283	1.33813	0.62754	0.053406	0.238477
47	Lactobacillus plantarum ZK-145	6.2e-05	1		47	Lactobacillus plantarum ZK-145	0.923	1.0279	1.3737	1.6065	1.5143	0.0215309	0	0	0	2	0	0	0	2		47	Lactobacillus plantarum ZK-145	10	15	9	10	9	10	9	14	1	2	0	1	0	1	0	1	6		47	Lactobacillus plantarum ZK-145	3.48527	0.39139	1.39271	0.68867	-0.862834	0.550333
48	Bifidobacterium longum ZK-149	1.6e-05	1		48	Bifidobacterium longum ZK-149	1.179	1.1452	1.1247	1.8	1.5986	0.0282477	0.0267572	0	0	2	2	0	0	4		48	Bifidobacterium longum ZK-149	9	9	9	9	16	13	9	9	0	0	0	0	2	1	0	0	3		48	Bifidobacterium longum ZK-149	1.59945	0.69929	2.07094	0.56791	0.145113	0.196588
						Control (Apathogenic bacteria, OD600nm)		1.178	1.166	1.615	0.912																																Control	1.87095	0.8704	2.6855	0.58965
	Scoring method is as follows:
	Gap= (V max-V minimum)/5
	If the value≤ V minimum, the score is 0
	V minimum＜ the value ＜(V minimum+ gap), the score is 1
	(V minimum+ gap×1)＜ the value ＜(V minimum+ gap×2), the score is 2
	(V minimum+ gap×2)＜ the value ＜(V minimum+ gap×3), the score is 3
	(V minimum+ gap×3)＜ the value ＜(V minimum+ gap×4), the score is 4
	(V minimum+ gap×4)＜ the value ≤V max, the score is 5
[truncated: 47 more columns]
