# Supplementary material for: Multi-function screening of probiotics to improve oral health and evaluating their efficacy in a rat periodontitis model
Source: Front Cell Infect Microbiol. 2023 Nov 7;13:1261189. doi: 10.3389/fcimb.2023.1261189 (PMC10660970; doi:10.3389/fcimb.2023.1261189)
Supplement: Supplementary file 4 [file Table_3.xlsx]

## Sheet: Supplementary table S3
Supplementary table S3 Information on the cat used to test the effect of the probiotic composition
NO.	ID of cats	Age	Gender	Gingival condition		Adverse reactions
				Before	After
1	10	3-6 years old	Male	Redness and swelling (inflammation)	A slight improvement	No
2	12	1-3years old	Male	Healthy gums	Healthy gums	No
3	16	1-3years old	Male	light color change and edema	The effect is not obvious	No
4	17	3-6years old	Male	Healthy gums	Healthy gums	No
5	21	6years old	Male	Healthy gums	Healthy gums	No
6	24	1-3years old	Male	Healthy gums	Healthy gums	No
7	26	3-6years old	Male	Redness and swelling (inflammation)	The effect is not obvious	No
8	28	1-3years old	Male	Healthy gums	Healthy gums	No
9	29	1-3years old	Female	Redness and swelling (inflammation)	The effect is not obvious	No
10	36	1-3years old	Male	Redness and swelling (inflammation)	A slight improvement	No
11	39	1-3years old	Male	Healthy gums	Healthy gums	No
12	40	1-3years old	Male	Healthy gums	Healthy gums	No
13	41	1-3years old	Male	Redness and swelling (inflammation)	The effect is not obvious	No
14	43	1-3years old	Male	Healthy gums	Healthy gums	No
15	49	1-3years old	Male	Healthy gums	Healthy gums	No
16	50	1-3years old	Male	Redness and swelling (inflammation)	Halitosis, yellow teeth and red and swollen gums were improved.	No
17	53	1-3years old	Male	Healthy gums	Healthy gums	No
18	55	1-3years old	Female	Healthy gums	Healthy gums	No
19	56	1-3years old	Female	Healthy gums	Healthy gums	No
20	61	1-3years old	Female	Redness and swelling (inflammation)	A slight improvement	No
21	71	1-3years old	Male	Redness and swelling (inflammation)	The effect is not obvious	No
22	72	1-3years old	Male	Healthy gums	Healthy gums	No
23	74	3-6years old	Male	Redness and swelling (inflammation)	The effect is not obvious	No
24	75	1-3years old	Male	Redness and swelling (inflammation)	The effect is not obvious	No
25	76	1-3years old	Male	Redness and swelling (inflammation)	The effect is not obvious	No
26	89	1-3years old	Male	Healthy gums	Healthy gums	No
27	90	1-3years old	Male	Healthy gums	Healthy gums	No
28	91	1-3years old	Male	Healthy gums	Healthy gums	No
29	30	3-6years old	Female	Redness and swelling (inflammation)	The effect is not obvious	No
30	102	1-3years old	Female	Healthy gums	Healthy gums	Soft stools, blood in the stool (cats usually have bad intestines and stomach will appear blood in the stool, the first two days after taking the product appeared blood in the stool)
